# Supplementary material for: In silico exploration of the genomic repertoire of Iranian aquatic bacteria: Prophage carriage, bioactive compound potential, CRISPR-Cas immunity, and integrated defensive-metabolic islands
Source: Biochem Biophys Rep. 2026 Jan 28;45:102452. doi: 10.1016/j.bbrep.2026.102452 (PMC12874462; doi:10.1016/j.bbrep.2026.102452)
Supplement: Multimedia component 1 [file mmc1.xlsx]

## Sheet: Aliicoccus persicus 10081
Contig	Metabolite	Start	End
JBHSAR010000002.1	lanthipeptide-class-iv	116059	138088

## Sheet: Aliicoccus persicus M10081
Contig	Metabolite	Start	End
FOIT01000004.1	Sactipeptides	76694	96694
FOIT01000006.1	lanthipeptide-class-iv	1	21999

## Sheet: Aliidiomarina iranensis
Contig	Metabolite	Start	End
PIPJ01000001.1	terpene	215900	239319
PIPJ01000003.1	betalactone	202018	224944
PIPJ01000006.1	ectoine	106859	117257

## Sheet: Aliidiomarina sedimenti
Contig	Metabolite	Start	End
PIPN01000001.1	betalactone	728610	751588

## Sheet: A. bidgolensis DSM 25260
Contig	Metabolite	Start	End
KZ614149.1	ectoine	87286	97672
KZ614149.1	betalactone	160436	184619
KZ614149.1	terpene	851070	872956
KZ614149.1	azole-containing-RiPP	1910207	1933732
KZ614149.1	NI-siderophore	3697011	3730430
KZ614149.1	T3PKS	3967822	4008889
NJAU01000003.1	azole-containing-RiPP	343738	360369

## Sheet: A. bidgolensis P4B
Contig	Metabolite	Start	End
FNDU01000020.1	azole-containing-RiPP	1	20267
FNDU01000001.1	terpene	402146	424032
FNDU01000005.1	NI-siderophore	185914	219333
FNDU01000025.1	azole-containing-RiPP	15325	32172
FNDU01000008.1	ectoine	214506	224892
FNDU01000011.1	betalactone	38142	62325
FNDU01000007.1	T3PKS	127431	168498

## Sheet: Alteribacillus iranensis
Contig	Metabolite	Start	End
FONT01000004.1	terpene	246902	267723
FONT01000005.1	T3PKS	154006	195067
FONT01000007.1	ectoine	47659	58045

## Sheet: Alteribacillus persepolensis
Contig	Metabolite	Start	End
FNDK01000013.1	betalactone	29437	52259
FNDK01000012.1	NI-siderophore	80214	107423
FNDK01000011.1	T3PKS	60654	101724
FNDK01000005.1	ectoine	122308	132694
FNDK01000002.1	terpene	218117	238130

## Sheet: Aquibacillus halophilus
Contig	Metabolite	Start	End
WJNG01000011.1	ectoine	160059	170445
WJNG01000016.1	terpene	324	21139
WJNG01000005.1	T3PKS	101207	142295
WJNG01000006.1	NRPS,lassopeptide	35107	78478

## Sheet: Halomonas lysinitropha
Contig	Metabolite	Start	End
CABVOU010000014.1	arylpolyene	191063	216315
CABVOU010000014.1	hserlactone	131157	152032
CABVOU010000019.1	Sactipeptides	12149	32149
CABVOU010000027.1	terpene	164500	185567
CABVOU010000033.1	T1PKS	5806	53329
CABVOU010000039.1	azole-containing-RiPP,betalactone	148365	205293
CABVOU010000042.1	hydrogen-cyanide	18589	31423
CABVOU010000046.1	ectoine	267389	277799

[truncated: 26 more sheets: Lentibacillus persicus, Limimonas halophila, Marinobacter azerbaijanicus, Marinobacter iranensis, Marinobacter persicus S1B6, Marinobacter persicus S1B3, Marinobacter persicus S1B9, M. persicus KCTC 23561, M. persicus 23561pltanus, Marinobacter persicus 10445, Oceanimonas sp. GK1 , Oceanobacillus limi, Oceanobacillus longus, Ornithinibacillus halophilus, P. halophilus Marseille-Q1613, Piscibacillus halophilus bin41, Piscibacillus halophilus 21633, S. proteolyticum IBRC-M 10908, S. proteolyticum IBRC-M 10908K, S. marinum IBRC-M 10765 …]
