# Supplementary material for: In silico exploration of the genomic repertoire of Iranian aquatic bacteria: Prophage carriage, bioactive compound potential, CRISPR-Cas immunity, and integrated defensive-metabolic islands
Source: Biochem Biophys Rep. 2026 Jan 28;45:102452. doi: 10.1016/j.bbrep.2026.102452 (PMC12874462; doi:10.1016/j.bbrep.2026.102452)
Supplement: Multimedia component 3 [file mmc3.xlsx]

## Sheet: Ph_Alpe
	PaCRISPR		AcRanker
Protein sequence	Score	Acr	Score	Acr
MFITVKLEWGQGMSTATYKAEKRWMVQLDIIESLHYFNIMNAYWITNQNEPEYCYVRAFVPFNAHAPFESYSPRKGETKELVFHTWACHRDAIMRAKNIDIDEAAKELSHARDQEKAVLMKVYKEEADEFACTKVDEYLKVEVST	0.84053	Yes	-5.10883	No
MEDLKIEKIVEVSSGKEATHYLDEGWVLLSTGFVKGEVPGYDYHSYSLGYPKTKAVLNQLRDETKNKALDEDGIF	0.824593	Yes	-5.38438	No
MKKGILLLILLLVGCSSNPAGIDSDIYEESKEIFDMVETAYEEERELTENERNEIRRFKEKINELEEKEEKGNLSDRGFENYAVMWRVEAFADFYPVITMREDTPEELWNKFNDRYEQAEKALENGVDIENE	0.72952	Yes	-3.99999	Yes
MTAEQICQALKEHYQQNGEIMSQVEFMQKCTSYDYHELVNGIKLFDQYLDSISPITMIRGK	0.710947	Yes	-3.08721	Yes
MNNDKKELSILMENSPDAIKAIEKVIEEHKNIDTVIVEPDSWTGKELLIQSKRLIDLCHEVREMKMSINRLNEKINSLTSDTEYRRTDNG	0.655631	Yes	-4.1171	Yes
MNFWAIGFLYQEDVWYDLEKKEDSLDLRSTCFLPTQEMAQQIIDDELSIQYVPVKIEIESMNKGVWSWSRGTVSHWD	0.651446	Yes	-5.50953	No
MKKEYHELNDIQQKNIAFLLDKTDTNHLDKLKVNYGVASGKRLEDYRQNVLSSLVTGVIPFKDFLHWLSHVHLEGNNSIFIYEPTNPDFFKKKQKIKLLKNCRSKISPIYNINKEDLNQIKLVSIEENQQKCQIILTFAAPAQLQVKEDGANSFKLENDLYLSYFIIDYDKKHIVLSMHPTVNLISVAGEKKRREWDDLTWIHLRAFKLITEMNFELKDPEWVVDALFEITEEYFHHNNKKITNIIEEVNQTKLEEITKSIQEIDPLFKKKDYKLRIQRSLSNLLESELTTAYGRIDIGTPFSVFLHQSDKGVTEFKANSRGKALNRTEAADIVKLMWDNGDITSLGIIYTFTNENAIKKEHPYKVLKTNKYYSLKKFNTSVTKKEVVDDVLEALDSYK…	0.598974	Yes	-5.89016	No
MIKDLYRGLIRSGWTMTQIDEMDIHFYFEVMKDAKEEQKPELKYIDQVL	0.533039	Yes	-4.0316	Yes
MRDNRLRGLGKETHYKIWFIGWKNRRKISPFVELVCGGRRGYKMGFRFDMQNKSSQQQAIVRKRDEADKRRREESQKKKDGSRQELKWEVSPRLSDYEGIFVKDGEKYLFELRVSRTTLFNEPCGLNEKNVHDWLFEVSNAFAEEVKEYKIFCITSSDVRDGELTTDWKNLRVETK	0.532434	Yes	-4.18257	Yes
MPAKKKYVLLYCSDCREETLVAAKKHIRKYFCALCGENVALEVADKLWIDKLYYKKKHWTEDEDTALIYGFQKGCSFREIADGLMYRSPQAVRRRVQQLQSKGVLS	0.528464	Yes	-5.29925	No
MKSYPRWRCIMKKKKKVVKRNDLKLRRQYEAGELSAEEFLDKLFNSNDADRKRKRIEEKNSKTTKSLQKA	0.508329	Yes	-4.39196	Yes
MAFENTQRKRGEIMTPTKDIVFYIVNHLDTLGMEKGVEQVSHRLAFDRDYVLEIYFNEKRKAHQMAV	0.505577	Yes	-4.23672	Yes
MLFLMGGEVEMKASQLRVDINTIVLQLKLRAVAKHSKALADELDEIDRSVCPECGERMDVNKVYVDGKLEYETKQCHECGVCVHEGQHENS	0.501021	Yes	-4.41888	Yes
MIKMTDRELLEQLLQTVTNIDSKVTDMETELKTVNTDLSELKENQRQVQQAVLETNETTKRMEANQEKHERILDLLSRRSIEQEAEMKRIK	0.288097	No	-2.41501	Yes
MNKDYWQGWHDARRQVIHDFCERFNEIKHHPGIGEKTVSKVAEALDIKKHMEGNGD	0.429311	No	-3.27019	Yes
MNNLDEKLFRAELKCMVLRIANELCTDPLYTKENAAQELMEMLTFLCLD	0.28256	No	-3.91453	Yes
MENYIQLGHIYYVGGFIVGKLFKGCLTVIIAVVALIIIIAIFAGGGEGTDQETGSEPDESVEDVDGNENSENEESTSEDSAETEKGLLTEEKFEQIQSGMTYDEVVEIIGSEGELISETGEEGTEFHTEMYMWDATDSVLGNANFTFQGSELTSKAQAGLGDSSEVTITLDEFNQLENGMTTEEVFDIVGGEGELSSETGEEGTEFHTVSYTYYGENGFGANASLMFQGGKLMSKSQTGLE	0.131191	No	-3.9896	Yes
MKYEQAVDVLETIKEIYPKFEITKRKAEILIPALKKMDYDGVIKNLSSYAAEKPFPPTIAEIASYPKTRNEEWEKVKEFRKNGEKVNPEKKKKFRQYWNNLLEKVKADDET	0.131958	No	-4.06518	Yes
MYLNEVNLTPEGKIAREGKQAEAIADHADTAAATAEDIAVKQNEILAALRHAGIIAS	0.378924	No	-4.11082	Yes
MVKKFDDNTPVIILENGNKGTVINTVNGRVLVESGRKGHMKHYKESELKHDVDTILRQIHARQGKLLGQEKEEQ	0.469481	No	-4.36789	Yes
MRKMNQIDWQKHVVREELSSDVKERKMTPEEIAWMEQIQEQRKFRRGPRRKVNPTWPKQRKENKHANV	0.302144	No	-4.4603	Yes
MIDQQLKAQKQTIAKLENRYLKNEAGSAYIVNEDLDHSFTKDEDKRFDEYWKQGYSLVRIAEMFKRDPDEVFLLMFDRARKHNGKLKITWNQIWSDVG	0.279009	No	-4.52893	Yes
MDVSKLFKGQTVDITCVNPECEQTIKVDGNKLFQKNQTVTCPHCDGNIALENNESIKKMENEIKELKNKFK	0.446123	No	-4.59685	Yes
MSDLDEEDKELLINSLETSLRLAKRMAKQKFTPKKYRK	0.261425	No	-4.71638	Yes
MFKNITRLEWSILITFIAVFLIALRVAEINL	0.187395	No	-4.8808	Yes

## Sheet: Ph_Ocea
	PaCRISPR		AcRanker
Protein sequence	Score	Acr	Score	Acr
MTQLNAISQVANGYLNEFNRLARQNQAAGMELQTECALEALAEVAHRCGYDALYEEIAERKNALWLHAPMASITAGGEA	0.759906	Yes	-3.9531	Yes
MNRTEMEGLLTQLLFYEAQRQAAIKDAQFWQRRADESRRCGLLDQNKVEQGKAALWQLEAEKWQQHINDITARLMEACHD	0.693481	Yes	-4.69364	Yes
MSEIKLSVEESVYLAYRDGGGESILHSHCNELGITIDDAKQMIRRQYALRKESGKLEPYDRSI	0.692584	Yes	-3.32758	Yes
MTNRELFRRFYRAARLDEQTGIADIELRHVITEDAVDSGFSPAAVLQCRAAALNARMNTWLPMREPSKQSVAIQLSVHTFGRVTRGLA	0.675267	Yes	-5.70235	No
MSDILNPRAHLRRHWWQAKADFWRHWEACFEQGADRERLLLDLGTIRSLYWQALGQGILPVARAIGAWWRKTAPVHQLGNTVI	0.52872	Yes	-5.90897	No
MTAYHPITQPAGELAIHHMRHLLKRCRIASWWSRQPREVREGLCRAAALKPAAYWNKPLETMNDTEREAIRRAVVALKDALAGFTATDRGEWLHVADYKRPDSDEQKMEAKQEAERREALHQQARMIEQRAAEIAKAAQR	0.301571	No	-4.61292	Yes

## Sheet: Ph_Salpro1
	PaCRISPR		AcRanker
Protein sequence	Score	Acr	Score	Acr
MTSNFDTPVTESERAEMLEEIYWLEVPAVDMDDPRLRVAVSVVGGGVIGREYTAATWEYALVVDTDRSPDWYFQGTRLNGPWSPIGHHDMAVSFCKSLALIGEDWTQDILPVMREFYRVKYGEVNCEFLSSIHTRLAAVAEESEAQ	0.857678	Yes	-4.91328	Yes
MPRLGGGRVVTHPPTSANTYVKGIAMTMVPTVKLLEDLPTDARLGGPSSPGGWYVDQWENHVQYLRECLGMEDCKCCDGTCENLWDQDEVDLGEFELTVLSWTDYTPGGHYDRANACWLDDKFGDYLDADRDEKGSVTITLSGEIPHELYEALTRDMDYPLYDDEYLSDLEHSVQESDWYQWGCADFERELRKLGDDFETFLDDLDSKFKLEDYLADRFTAAHEAIGLDYHMTCSDSGSWSNFDAAVEHAAREIRTQLPVA	0.855551	Yes	-5.12745	No
MEETTKNAEEIAAWFPDGSLGAEIAGVCQRSWYIYECDNMWATELEELEPEDITQGRIWVGVPGSITSEWNETGDDAIRRFEANVTAWQNMPAIIKPTDPDDAGMFMDACRKFDSSAVTHWRRAHADECGCDSE	0.848412	Yes	-5.00019	No
MLTFSLPGQRIHDVMAAVDELPGDPVVTEVNGQKLTITMLTTPKRWSWAAEQVQRHPSYYMEAEDFDVTPHPRHGLELWHLTCYKASPEEVADYNPAAQFMDNALRPCSYPEENVHYGNVVIGVGGFDGEVVVKGMNRDQLRTVLQPWVVIGGEQIEIREADA	0.802984	Yes	-5.21321	No
MNVQSLKSGAPVWVQELWDVEGHQGLMRQVEEAAEELDYPLGYMSEGEASTYANQSTEYDLVFYRVQDEDLRWVEWTWSTDTILQILAWMEEDDYTGHDSFWLG	0.790172	Yes	-3.60905	Yes
MTCHLSTSSVISRGVPAVSDDMIPVSEAVFAMDKDMIEAALYMALSDLPPAQWPTVGRRDHATWVHTLNLVIKSIKSQGMKRIDERCSWLVDGSYQETINMTFDDACFDRAEWGWEALFGNLYFNEILRFGRPPIAAGVEARP	0.699702	Yes	-5.87747	No
MTEHKYDGTATVTHPEHGRIAFSWRDDWEHSETVYTLHGRHIHGSMTVAYDPNIIYQGEIPDVDYMYQCGRLVFRPGTREATTPDWSNGHSRWSFTADPLDIHGSLLAPSYWWDIAEVQGRRPFNEWRYTEVRKATRAKLRAVIELIAHHWLRPGGNSRALMTEPVRYEIRAAIARRQRDLSQAQTLMARAQRDEAAMVTYMDALTDVLDKVPTVQLKVVRKLCGNRISNNQTQNPTSATDYRNGSSIPLSFQL	0.69092	Yes	-5.87493	No
MQDQRTLSEIAAEIEAEWTNVKDAARPYLDAMAALQSVGDSYGFESGTGVVLYFLANAGGWRGEVARRVKAELKAMVA	0.58827	Yes	-4.14656	Yes
MTSKPTDMPPSLTETLTLSVGLQQLGYAKRGDRPHPSPERLAELAEIIGTKGDALLYPSKTKGRTAHVFNAVAEAITIMSYQPGGVDFGHLHFCEEGGTQRLDSLKCTCKAEPETFDVETEVQAILRMEGRPIVSEVSDEGMTITMVNEPLGIDFITAQVAEHPSYAKPAQGYRQVECGDSGIALWWMYDESDSPEEFADVNTNATELSIILQKPHFSEMEETCGNILIGMNHNGTGQWVDGLSGRQLRRILQAWKMFCRGSITVVPVAKD	0.585349	Yes	-5.80366	No
MSNTGYTMALTVELPEGVSATFTGSLDEVAGGIAVFFDLDEEALNQPVASMVVRAAQTARATAKLVAEFDATEVAPEPVQDSLLGGVNSLYEAVEKATGKKSLDALWRSNAEAFKSDKGLASAWKVKARALQSQAQPLR	0.572903	Yes	-5.72494	No
MDETRLLSCPPADLESAWRALGRHHRRHFAAALTREHVASEFLVMWLEQFGWDIDTDEMERYRRRAGMGSGQGAQ	0.559356	Yes	-4.86183	Yes
MSLATESERFSTAAPDEMPAPAIGEGDWLPFSLEFATRIETEARDVPWQFDVDQQVNVDTDGVPVFTVPSAMTYNTTGPSPDGGPNTGGEEYNPDFHGGDDDECRF	0.314272	No	-4.21832	Yes
MAELAEQGYQLIDPDMADDVKAPTKDEHDNVHILIVTAQ	0.415718	No	-4.4279	Yes
MRKSWITRLAIAGTAGLALVGMTAAPAMAGDKTYKTDRGYFKFIDDGDMFKICDTKKDGHGVKGYLYLKDGMTGKVRKVMTIDDGGDKGCDKKGFNIGNFHQYRMVFIWNGNGGEYQAVSPWFNE	0.139574	No	-4.4321	Yes

## Sheet: Ph_Salpro2
	PaCRISPR		AcRanker
Protein sequence	Score	Acr	Score	Acr
MNQSTMVPVIDVVRELGDEAHLWGPQYLGSWSCGYLSTRAIEKLLEALDGENAGEVDLLDYSLLVHSWGDGVPQGAAERANARWVADKFGDYVALSDDREGDLRVNLTRSIPVELAEVITSGSDYPLHDDEYLSRLEDETRRECWEEFGREAFRTLILSEFGKIPESSDRLYLDDVLEVFDAMDVLEVSLDKWFDLHSKHVECYWIQEGASSGAWHGLEAVAARVARMVAEVDALP	0.870302	Yes	-5.76934	No
MQDPTIPECPQELPEEIYWADVPEFAEGEPRVRIAVSAFGGGTVGKAYAGQTWAYAVLIDTDKSPEWVITGDDLRSGAMPATHEEMVRTLATFLSADGEHVAGGACEGECSERICNQYDEPQREFLEANRERFALFSA	0.772839	Yes	-5.5536	No
MNGSSPNLELAPGAEPVGQHAAADEGESQSIRLASFEFLGRLVQIVTTSPGEADVSMIDNAGHGHVIAWAKWTDAGFRRLDMSDDPYRHNLIQANSRLQTDLDRLARITIDVSLFGTAMPDELVDRIAIHYRRPQRR	0.756655	Yes	-5.7511	No
MLNISTNDVVVESNRVACNWVQSNRIETIESAMRHYERVESLNEIHGFLMCDCPRLNCSQKSEFLSALQFLEGQHIEFDQIWMQWIEDSRIRVDDVLEVVSLNLRTMVPEIVNAEPPEAKRDTSIELHRLAISSVCRGLIRLAEAYYNWEPSKPLVSIPWAVNMPRYPELKDHVTPGLIIRDLETQIGAALNISQILYEENGRKYSEDDGDPPYVEALHWRSSTRETLLQFKTIDVVGEFDRITRSMPWVSSPFIEKSHELALRFLKPAHEYLQGLRNRMVEFNETTGTQETYPVVMHIRDNKFYGSQIAAQLTTLNSTIKGVEHAGNQAIADALTSLQKAIAEDRTLSDENRAELVDNVSLLAESAQLAPEKRRQGLLRASVSALSHAAKGAESLRVV…	0.737557	Yes	-5.94196	No
MTCYVVIKSHVAISRARGLLGEVQAESYRIGAFDVAQRVRHRGFIRAAYLECAPYSTRRRSLNEASVMNIDEFEKTISSWDKSTQHAGSVLKSLNAIRKLMLNALYRFQRYFRQRKNRKRPGRTGRQNRKSPLSMADLWESLVLIRDATPSTSEVAHRALENALTRQPELCACAVESARLWFHYAPADKSTITADDQAHMEIRQDALAYILDPDFREHTGRRDLRIQRSSTSDLTIENVQLANIELLKISDSGDINLHNLHVEGDLIIKGCSAFHEIVITGGSISGSLIITEMECRTIRILDTAAEKILIKAAEHAWHAPGVECIQLNTVMVEEIEVSATRVDRIFVNASAGDLELFDLHDVMIGRKVVTRGVSKDDLLLTDVQCHDEAIENIDLPSDL…	0.654264	Yes	-5.98929	No
MTRPERASRYALRPVPAVARRLCSGVVAGGEFVAWLDEQTRTVYFTDPADEQHGVAFQANCDFWFEPRVWFHRADLKPEAQIGDVWEYVGEVKDAVAHLVRPYLERNDEYL	0.648396	Yes	-5.06003	No
MDNVFTVNQTPDGVHIAMDLNAYWEAVERARRVSVMSLRSECSALWYWCDTPPAAFVIEDGQFRPKHVYSGFVWLAVPGSLVDDETGPEPADVVERFESLRDVWTENGGPAVQFSTGPDAAGLFVNANADVPARWAAHWRELHAEHCGCAAAGDVGVTS	0.609139	Yes	-5.75654	No
MPDHEVITSPRWLWEVPSHGGDKVPIQIGVRAMRPRQVEYRHDVAPAGGAWWWVTVFQDGTGLRVANDHMTEPVSAEGVAALHLNRYANIAKAYEQGGEALKWARKAVSPAMFEFCVSHALRLIAAADGPGLEGPRTVKFLNDPA	0.60808	Yes	-5.80283	No
MSQPNPAQTVLNWAPKSSNDEFTREDAHRLIEDAIRAIERTTHKGSIRKHLRLLREGLDRACQAEGEAAPELLTLLRAFIRKLHASNQGRESQPRIVEDLAAVAAHLYRAGPTEDELMGALDRDEYSIETCVTASVHVAGGRYDP	0.60153	Yes	-5.62739	No
MRTTVCDWADARFVKSNRSNGSGGSNCYMIAVQGSYAAIGDSVLPDVGVIEVLRQEARTFVNLARRGYLSALCLRHRSSHADLGSVATKPAAGTAVITHPTKGAFRLERALWERFELEDGSLSTFEVGVSDDGLFALRQGDLVQVFTTDESTAFELGAQDGDFAHV	0.5955	Yes	-5.77981	No
MTSTNPTKSGRVVHPDYGAFSFAWTDFPERERTVYEIRGPRVSGPVTVEFKPTAWNDSEISPDVGELVFTLGRLRAEFTTDPANLYPRPVDLAGQLYVNGAELPSRDSVALEKLQGAYRLGTYEALYGDVPVKTRRKVAAVFEFLGRHWLTRTEITGPMRAARACRAIRSRQRERRWEIERIRRQLREQLCVIVERQEEIAEMELQRARFAELAGLDLDQEGL	0.590868	Yes	-5.33095	No
MSLIDRSLGDHRRLIAAIDTDRGTGIHVVIDTRDPRSADLYEVDGLASSLVSAEEFNTYLLGKTGQIRDVGTAQATVDEFSPLIVSAETRSLLLDEAAAGLAAWRARHHSNQTYSPGQTP	0.583245	Yes	-5.87297	No
MADTLKIDPDAVEAAAESVRSVAEELQEDSLKTTSDTSNELAGIDIGQFAFREGLTAATSFWSRRTAGFGERLVDGAEFMEANAAKAREIDEDSAQDFVELEGALAVGEYRRDDYYEATGAERPAPARPADGGSVPVR	0.554424	Yes	-4.47364	Yes
MRLFAARVDYSPRTEVPETRIEGSLRFSATPRDRIEHSFIRVSESTCHIFVYSLSADPERAAESGIQLIHRALAAASDKQDWTVVWAKVLL	0.545481	Yes	-5.64842	No
MKRTAAIALAALIALGALSGTAAASEATSDGSTDCPTADDFSVNVGWC	0.2485	No	-4.14135	Yes
MSSSITWETLRDTDFGAFENAADLWSKHLQNNGEIEDRLLRDIAPLKDDDNDEFDGDSADAARTYFRRNADRFAADLEYAEKIKTNLYDAGEWFAERQTDLGDLISRAGSDMTPGGGVGAEEFIVDQGVLDRLEEEAASDPEAERERDELIEKAETLTAEFRELLDGVREYDDELAATFQSIDDEAPSLEKKLSDPSYADSLSDEMGDKAREMAERLENGEATPAEVNEWWDSLDDAERQALADDHPGVIGGMDGIPSDVRDTANRETLGREIEDLDGEIEDLESELESLESEGGWLDDLGDKVGIGDGDREDLRDRIEELRERRDGLEGLQDKIEDPHRVPDGPSQDFFLIDYESAGDGQAVVSIGNPDTADNVNVYVPGTGADLAGASDLIDRSQSM…	0.120619	No	-4.57406	Yes
MPEEFKDNYTQAEALPLMEEEAAAAVEAIPDFPGFSGRGWRASTSDVNNEFKDGYTDLEISYMFDREVGHTQPVREELGKLLRDHWEERGYEIHGEKSQEDDRFGTTDYSVMATRSDGINLWFRVLDRVSLKISYRGAKESEPGEVPYIAPVGGIDPGGEKDVVDDFFPDGIPEDQANRAPVRDPFAEEDVDYEGTL	0.343468	No	-4.77612	Yes
MPFHEPGEPCTECDARGRHIVSVARPFVFEEAADLITNSERLRSFTDDHMGAIEMAAEKLRSVARPTFEEPR	0.496082	No	-4.87931	Yes
MSPRIPHAFTIHGPRREDLDLDGLALFLKMINEEENPNHDADHA	0.326076	No	-4.96629	Yes

## Sheet: Ph_Salpro3
	PaCRISPR		AcRanker
Protein sequence	Score	Acr	Score	Acr
MNQSTMVPVIDVVRELGDEAHLWGPQYLGSWSCGYLSTRAIEKLLEALDGENAGEVDLLDYSLLVHSWGDGVPQGAAERANARWVADKFGDYVALSDDREGDLRVNLTRSIPVELAEVITSGSDYPLHDDEYLSRLEDETRRECWEEFGREAFRTLILSEFGKIPESSDRLYLDDVLEVFDAMDVLEVSLDKWFDLHSKHVECYWIQEGASSGAWHGLEAVAARVARMVAEVDALP	0.870302	Yes	-5.76934	No
MQDPTIPECPQELPEEIYWADVPEFAEGEPRVRIAVSAFGGGTVGKAYAGQTWAYAVLIDTDKSPEWVITGDDLRSGAMPATHEEMVRTLATFLSADGEHVAGGACEGECSERICNQYDEPQREFLEANRERFALFSA	0.772839	Yes	-5.5536	No
MNGSSPNLELAPGAEPVGQHAAADEGESQSIRLASFEFLGRLVQIVTTSPGEADVSMIDNAGHGHVIAWAKWTDAGFRRLDMSDDPYRHNLIQANSRLQTDLDRLARITIDVSLFGTAMPDELVDRIAIHYRRPQRR	0.756655	Yes	-5.7511	No
MLNISTNDVVVESNRVACNWVQSNRIETIESAMRHYERVESLNEIHGFLMCDCPRLNCSQKSEFLSALQFLEGQHIEFDQIWMQWIEDSRIRVDDVLEVVSLNLRTMVPEIVNAEPPEAKRDTSIELHRLAISSVCRGLIRLAEAYYNWEPSKPLVSIPWAVNMPRYPELKDHVTPGLIIRDLETQIGAALNISQILYEENGRKYSEDDGDPPYVEALHWRSSTRETLLQFKTIDVVGEFDRITRSMPWVSSPFIEKSHELALRFLKPAHEYLQGLRNRMVEFNETTGTQETYPVVMHIRDNKFYGSQIAAQLTTLNSTIKGVEHAGNQAIADALTSLQKAIAEDRTLSDENRAELVDNVSLLAESAQLAPEKRRQGLLRASVSALSHAAKGAESLRVV…	0.737557	Yes	-5.94196	No
MTCYVVIKSHVAISRARGLLGEVQAESYRIGAFDVAQRVRHRGFIRAAYLECAPYSTRRRSLNEASVMNIDEFEKTISSWDKSTQHAGSVLKSLNAIRKLMLNALYRFQRYFRQRKNRKRPGRTGRQNRKSPLSMADLWESLVLIRDATPSTSEVAHRALENALTRQPELCACAVESARLWFHYAPADKSTITADDQAHMEIRQDALAYILDPDFREHTGRRDLRIQRSSTSDLTIENVQLANIELLKISDSGDINLHNLHVEGDLIIKGCSAFHEIVITGGSISGSLIITEMECRTIRILDTAAEKILIKAAEHAWHAPGVECIQLNTVMVEEIEVSATRVDRIFVNASAGDLELFDLHDVMIGRKVVTRGVSKDDLLLTDVQCHDEAIENIDLPSDL…	0.654264	Yes	-5.98929	No
MTRPERASRYALRPVPAVARRLCSGVVAGGEFVAWLDEQTRTVYFTDPADEQHGVAFQANCDFWFEPRVWFHRADLKPEAQIGDVWEYVGEVKDAVAHLVRPYLERNDEYL	0.648396	Yes	-5.06003	No
MDNVFTVNQTPDGVHIAMDLNAYWEAVERARRVSVMSLRSECSALWYWCDTPPAAFVIEDGQFRPKHVYSGFVWLAVPGSLVDDETGPEPADVVERFESLRDVWTENGGPAVQFSTGPDAAGLFVNANADVPARWAAHWRELHAEHCGCAAAGDVGVTS	0.609139	Yes	-5.75654	No
MPDHEVITSPRWLWEVPSHGGDKVPIQIGVRAMRPRQVEYRHDVAPAGGAWWWVTVFQDGTGLRVANDHMTEPVSAEGVAALHLNRYANIAKAYEQGGEALKWARKAVSPAMFEFCVSHALRLIAAADGPGLEGPRTVKFLNDPA	0.60808	Yes	-5.80283	No
MSQPNPAQTVLNWAPKSSNDEFTREDAHRLIEDAIRAIERTTHKGSIRKHLRLLREGLDRACQAEGEAAPELLTLLRAFIRKLHASNQGRESQPRIVEDLAAVAAHLYRAGPTEDELMGALDRDEYSIETCVTASVHVAGGRYDP	0.60153	Yes	-5.62739	No
MRTTVCDWADARFVKSNRSNGSGGSNCYMIAVQGSYAAIGDSVLPDVGVIEVLRQEARTFVNLARRGYLSALCLRHRSSHADLGSVATKPAAGTAVITHPTKGAFRLERALWERFELEDGSLSTFEVGVSDDGLFALRQGDLVQVFTTDESTAFELGAQDGDFAHV	0.5955	Yes	-5.77981	No
MTSTNPTKSGRVVHPDYGAFSFAWTDFPERERTVYEIRGPRVSGPVTVEFKPTAWNDSEISPDVGELVFTLGRLRAEFTTDPANLYPRPVDLAGQLYVNGAELPSRDSVALEKLQGAYRLGTYEALYGDVPVKTRRKVAAVFEFLGRHWLTRTEITGPMRAARACRAIRSRQRERRWEIERIRRQLREQLCVIVERQEEIAEMELQRARFAELAGLDLDQEGL	0.590868	Yes	-5.33095	No
MSLIDRSLGDHRRLIAAIDTDRGTGIHVVIDTRDPRSADLYEVDGLASSLVSAEEFNTYLLGKTGQIRDVGTAQATVDEFSPLIVSAETRSLLLDEAAAGLAAWRARHHSNQTYSPGQTP	0.583245	Yes	-5.87297	No
MADTLKIDPDAVEAAAESVRSVAEELQEDSLKTTSDTSNELAGIDIGQFAFREGLTAATSFWSRRTAGFGERLVDGAEFMEANAAKAREIDEDSAQDFVELEGALAVGEYRRDDYYEATGAERPAPARPADGGSVPVR	0.554424	Yes	-4.47364	Yes
MRLFAARVDYSPRTEVPETRIEGSLRFSATPRDRIEHSFIRVSESTCHIFVYSLSADPERAAESGIQLIHRALAAASDKQDWTVVWAKVLL	0.545481	Yes	-5.64842	No
MKRTAAIALAALIALGALSGTAAASEATSDGSTDCPTADDFSVNVGWC	0.2485	No	-4.14135	Yes
MSSSITWETLRDTDFGAFENAADLWSKHLQNNGEIEDRLLRDIAPLKDDDNDEFDGDSADAARTYFRRNADRFAADLEYAEKIKTNLYDAGEWFAERQTDLGDLISRAGSDMTPGGGVGAEEFIVDQGVLDRLEEEAASDPEAERERDELIEKAETLTAEFRELLDGVREYDDELAATFQSIDDEAPSLEKKLSDPSYADSLSDEMGDKAREMAERLENGEATPAEVNEWWDSLDDAERQALADDHPGVIGGMDGIPSDVRDTANRETLGREIEDLDGEIEDLESELESLESEGGWLDDLGDKVGIGDGDREDLRDRIEELRERRDGLEGLQDKIEDPHRVPDGPSQDFFLIDYESAGDGQAVVSIGNPDTADNVNVYVPGTGADLAGASDLIDRSQSM…	0.120619	No	-4.57406	Yes
MPEEFKDNYTQAEALPLMEEEAAAAVEAIPDFPGFSGRGWRASTSDVNNEFKDGYTDLEISYMFDREVGHTQPVREELGKLLRDHWEERGYEIHGEKSQEDDRFGTTDYSVMATRSDGINLWFRVLDRVSLKISYRGAKESEPGEVPYIAPVGGIDPGGEKDVVDDFFPDGIPEDQANRAPVRDPFAEEDVDYEGTL	0.343468	No	-4.77612	Yes
MPFHEPGEPCTECDARGRHIVSVARPFVFEEAADLITNSERLRSFTDDHMGAIEMAAEKLRSVARPTFEEPR	0.496082	No	-4.87931	Yes
MSPRIPHAFTIHGPRREDLDLDGLALFLKMINEEENPNHDADHA	0.326076	No	-4.96629	Yes

## Sheet: Ph_Salpro4
	PaCRISPR		AcRanker
Protein sequence	Score	Acr	Score	Acr
MLTASVQMPNTPILYDGRVTNSERRQKFVDWLNHAVDELAERHGWSLNEIAIRGQISVPQLRRWRQGLFDKAPRERTLVRFCEGLGLDPQEPTVIFGYRSDVYVDLLRDDAAELNPFEGYSISELQDATVKFRYILKDPTLSGERRAEIRAMLQEATTQYMRSLKTAHPEIEASPKRDSA	0.769596	Yes	-5.89013	No
MADSTFITYKGQKFEVSVLRPEEDLTMVSVLTTDYRFALSIDFEGQELPTTTYGLAIKNRSRAWREGLRREAIVAAQLNSHP	0.740191	Yes	-5.74641	No
MGQAQITRGELSHDGTWFEWNAVPDRLVVWTSDSSSMVMSVDLDGARPPHWFGEWGRPSYDAWRRAFSRALGLALENYPQLRGIVDGQEERPPGHGRG	0.604084	Yes	-5.59318	No
MQHNIGTDEFPIITGAPCPTSDSGQPHRMVDQAKADQFLDGAYRTLDNADVAKEDSLEEGTAAGLWLATCLDCGQRMFGISQGYDTAPTGVVVWLYMPRAHTTAEDL	0.599062	Yes	-5.76547	No
MNPLADVLGGELAEAREVAASYEPPVWDPDISMERVRALGHLCGVIRCVAVLQHAAGRYATLDEAIEALTCEDEEAQQ	0.585226	Yes	-5.24467	No
MKTWLKKTVVTGAMAVIASGGIMATTSTAAQASYSVCIDYLETWGYDITSDRINACAIGSQGAPSQRMICQQILDESGVMGSQSIYACQRA	0.418934	No	-4.24724	Yes
MDPATLALIGSAASGAGASAVTAYVGRRLRRAQVRQITEEAHTQIYEAYGHLLAELRTDLEAARGEVGRYREELATSRERGDRMAAELNNLRSRLEAAELREAALAAEVRQLTDRADGEASRD	0.447875	No	-4.46152	Yes
MTDTQRTAVYAVATAVLAALGTFGYINADEQAAYAEATAQSLTALATLMAAVKTLRQRTEVGNRE	0.244735	No	-4.73915	Yes
MGETPFHEPFGPVYARPTGAACPDCECCSKALCDTAKAATHWTLQACHHHARYGDYDLVVDCPCPTASASHD	0.145907	No	-4.74949	Yes
MRDHDHCDDDHDDRERDERQERTAPRDRQIRTPGRDR	0.142806	No	-4.75473	Yes
MYPLSTPTPPASPEPSKKPSTPQIIASVAVVVIVLVCAIGYVVSLGDDDEPGGDSTMAEIMCEDFIEERLKAPATAEYEHSTTFTNPAYRVTGTVDSENGFGAMIRSEFTCVVEPKGEDEWELVSLDIE	0.113878	No	-4.77574	Yes
MRITMRALYSTPEWTASPGQTITVPGTLGRTLIDRRYAVAADSDPAETPTEPASTPTRKATKRARGRATEKPTEE	0.155359	No	-4.86653	Yes

## Sheet: Ph_Sapr1
	PaCRISPR		AcRanker
Protein sequence	Score	Acr	Score	Acr
MYKTETPNWHLNMAERHVEKLSQENEALRDQLHSLFERVSGCEVSEFSGEQVNYLADMIEGQMDANEGCIDKLKSENAALRDTLAKDAIKWLDACDKKPPYNTPILIKLKGVVQHETWQFDASDHGEFFYLHCDHLDDDIKEEFTITNKHIEGEILWARLPNS	0.85826	Yes	-5.48544	No
MSKEIPNFLLEMSRQMHEQDNRITAEPIWQVRYKEYLVTEEGYNEHHWEVIDTEDGATLFHSEESQDYSDVAMHLIEQHPDWIKDWSCNNMDANIELVDGEVDEDDYDRLIESINNDFDPDLDDLPDTLKKLHMQETEVVVKTCLTEADAKAFIERKQHDYPKLYTYVASMVFCPQMIELRNWIMSLTDGNESL	0.694003	Yes	-5.47687	No
MRGSVAIINSEADAQKVGMTREDALKQATITVRHDKAEYPADYDKNLKPNDEGYIEPIYEYEEVVDDAALKRFGFTSTS	0.663112	Yes	-5.2241	No
MNSTAYTAPSQFVKHVVNTLGQRLNIEIESAYQREASELKSARVAYHTGDVDSESGYASDGRKQHEVEIRFLVYVPIVKSDFELEALDLACRIERELLETTWQSGGVHDTLTIESNVPRKFAPEQGFFLRVVTVRQQIRVGPLDEQWHQIVGDDLDVVTP	0.64414	Yes	-5.30707	No
MKNTINADTIIELAQLITKLKVQRAMFGQQLSQLNPSSDAYACIARYQQQVDEFLEGVQVELQPQQTEQIKDILTAATHAEQVLLAAA	0.63753	Yes	-5.52833	No
MSTAYITNEQAIAHRDHACVEKCIQVMHRVITKAIDDQDAIYQAKLGILRELRVGDKEATQESGRKKFLLNALSKATSLSEEERFHIHVLAEFRCFCFHAGQLGVADCLSLVNETMPTDEKFLEAA	0.629685	Yes	-4.69379	Yes
MNSLNKLFITIVTIIVALPIFTIFVVGIIGIFDSITWKDPVTLFAAGSSALAALATSATLIFLVTQGGKQSRLWEFQKYQEHKREFFNLLSEIEEQRNLKFHNKSKLYSTIFNQNNYDHCSLSIDDNHFFLEELREHCQNFRMVSDIIRKSPDDEKVYAQEAVEHYSKILEVIDAEPVILNELGELQKKIQDRKIKIFNIFSIQSELVILKKTIHDILDFCNQKSEDFTDIDLAYSRELKDVCLTLNEKNGTFNIVHPEEKRKYFLLLRLVFRAYLKYFKGGEYAQALFYEVTKEDADAFINNEEIRKEWLMALTDDSDAIGDENKHAVNRITNFFKRNVELPKSDIIEKTEKFKSRD	0.623524	Yes	-5.85552	No
MDVIERLSEAIDTGEVIDIAYRGGSQPGASRKISPIQVDGDTVKARCFSSGRVKTYMVELIELIDENTDRPLFTEDNKVSEPIPYPSLLQAGSYNRPRFESMGWVVSVTDESVQLFKKWKNGNSQKTPSCEINYEEYSTEHAYDIKTGEMVECDPIKRERPWVVRARKKKTVSFSNFPRAFERFFSYAEELAPEKNDYIPDACYEMDLLSSLWRPRAKRSALTIVPAVKGKQEPRSVFLEHWAFPLAYAYRDAIDIKLEERTVNKKKVAMWTQGGLLKFKDGDFIHSSDRKKAVRVTTANPMGWDSDKGKMYMGSVAFRYHQDIHNEGYNNPSEFILSQPKFLKLLITGKIDLSNE	0.553342	Yes	-5.64428	No
MKRNKRIKQSIVDVTLKGRKAYCYEDESEIYAAKSAEQIKEEFPPLCSQDEDDLLTELVSADWRYWWQPQLCEIGDKMVGKPAIGRDGTAIPHHELLPLICAVYGDGDDVCQVSTSYN	0.531306	Yes	-5.26256	No
MFARLRIGLALKVLAGVVIVALWLYTDALNAQLEDAKAATATAQADLAHATSKNAELVRTIEAQQREAEHNRDLLDKVLAQRRRSQARANDAQQQIKETLRHEDNKDCANQRVVGADEWMYYENGTGDGV	0.509962	Yes	-5.47303	No
MRNLLLAASSVFLLAGCGEPTVECSREDSTTLVKQVANDEMTAQLGSEAAALFSYDVKFIRTISENEQTGAKECAAELEAYNAGSGESVSVPIEYIVELTDNKEQIYVTVYGL	0.189657	No	-4.75374	Yes
MSKDKATESHLLSQLVKLGDMMSDGLHLEPDGKWISTEYKRILRALGYKIPRANNSEAINKGMAEALKQKRCERCDGQLKQTRSGSMRAECIDCGAKYQFKRAKGKKAA	0.317224	No	-4.76895	Yes
MSKSNVQSYPVLKPFRLNKRWVKSGTVSLLPAQAYTLQLNGKIGKAKTANNKTSEVKS	0.279377	No	-4.81426	Yes
MSIQTRNNVEAFLVREVTKKLTTDGYTPLDADRGDEVALRHFRENAGFKGKAFEQCMARALQFLTPAKTAAKKRAAKKAKAKAA	0.313244	No	-4.894	Yes

## Sheet: Ph_Sapr2
	PaCRISPR		AcRanker
Protein sequence	Score	Acr	Score	Acr
MAYGLKVFGIHGAEIIDGEYQNHCFHNRIELQLSRKDSFGVALYSAEYQVSVPDPMIFISSPVDTAIIGGMYGHRYHYRFVAKHSAKISVYVFSSKPHKIGNETYGLQVFGKNQSLVFDSRWRLLRLAALHTLQPTEPPVKPLDSNSNGPERSIVLPEGREYAARITVARAYNFLKRGTGKWRVLMEWSADDALRVEGNKVTYRKLGTPSSAPGYDDPIAPEGWMSKGSSMLAIADVTNYR	0.659678	Yes	-5.98929	No
MAYVFAQAQDVMRIAEQEYGSGNAIRFSAFTSCIGLIARHGDQVTGVHLVMFSNDDSPFDNNAANAAVNLLPPYTEVVVIGQANMWADNLPGPYNHLLGLLNNPIVIDVNDGTYGGRVAGGVFQTYQNGNYINV	0.65035	Yes	-5.31783	No
MSLIYYIMVALFRWDLKWIFRLKAMWGITRLSLVIAMTLTLIIDGYYLYERANSIYLVSAQLDRQESCSRIIKEDPSYILDREAIKHDYDSFGAIKDLTDKLCRKARAARLSRAISEVLGAHKLPTDRGTISVRLPNGEVMEQIPENATKQQVKEIAIKAGLAKKTDFIGFYTEN	0.583616	Yes	-5.98895	No
MGNLADVIHFISFSSIIFFVFIGLLAGTFTKFTLVVIGVLSYPAYLVLYGVELVFSWKENRKLFRFNLPRSGNLRYASHSLAAFFTITLVWPMVYALWFLPVSSLENMELMGNVVYEKLFPPILLFFHYAFLIGLYSISWRAEYDERSPLEKITALSIPAIWKSLKIS	0.573373	Yes	-5.91246	No
MKKIIKRVALFTIALLVSTVFLFVLFAKVSPVEGTSEGQMVGDILWYTAPDGGVGFKLLQENHPHYRIKIMMNSPDILYYEGVFEYQGTKLDHVELSDLGGYFGENIHLTNGEEMTPVTD	0.553625	Yes	-5.85398	No
MISGFDNYLDTQLTEHTKQLDRQDAREEAIKAFITHGKDRILGNQEFCRLSFSDFGSFYFGDFHEGRAADGLLKFLMDYDPDQPHVMQKLLSLQAFAYSALDSFMDEQRQRIEAEFDREMTEAA	0.552518	Yes	-5.07555	No
MQPKNEEMRRELASDAFLAYMRLLSLHAGDKTQAVKDIAGCTGKSEITVRGWQRRGVQGRDNAILMCQLAKLRGFYFGIHMLMPTKAIVSRHVAIENARSGLVA	0.52744	Yes	-5.14665	No
MKMYGLRIYDAQGTVVLDVTDRTPRILGSFTIPAIKSKRTVTGQVKHEGLRGRTALWWLELAKPASAAHQYDYSIHQDNDTLIWSITVNRLLYRGQVPPLLVHYGVY	0.509349	Yes	-5.95599	No
MAIFKFYNIQLLPIDKQSSEVGSEGYCKLFKSVADLVDQTRANKDRLSAIGVGLSGGLFFSPFHVELVEFKDLDVRDLIHGHFLKFDDVNELVDTNSGELEYKSSGNTSSKRFEFEFVFDPVCHIMAIHDVAGLPTNRPLMNALSKTLEGHARRLYPNHSLEVSELTEANSVEAFLHEPKQGITSYTGSISFSNSDDWDEEIGKELIPKAKEVEEELKSKRVGKWEAKFRAFKGSLMNDLPMNAKIQLVLATLYGNAEAAYTAEDGEKKKYHMDDHPVREKLTHHKGGMKNRILAIADLIKTAKRKTRVSSASLLENKGFISEYEDKE	0.503139	Yes	-5.9822	No
MFITSHMLIKREAMNTGVIVSVLGWNGESAYVELSSGSTISIKASHRPKLGDWVVEGELSTEL	0.379934	No	-4.19018	Yes
MTAQSIGLIVWAVIVLVAYLLWLGTFFRSDERDHD	0.172878	No	-4.93309	Yes
MGYSLLSMGQHQKSTALKGLRDVAEREERRNAANKHLKSAERQQSISSVASGAAIGGMVGGPIGAGVGAVAGFVVGELF	0.123752	No	-4.95219	Yes
MGGGGKQKVKETAAQKAAADVARKQWDLYQSDFKQFEDNFIERVSAFNSATNMADVKQAVDVGYNKAYTKSRDETAQSLSASGINPNSGKFQSTMANMATDQALDQSDTTNRAQSSEQDKYLAGLSDVTAIGLGQKTGALEGIGDVANTSLRKATEDAEKDFNKRSSNLQLAGAAAGVGLRSYMGQSAGSLGKAGVDGVSTKASTLNDYDPLNNPSGSLVA	0.140159	No	-4.98625	Yes
