# Supplementary material for: In silico exploration of the genomic repertoire of Iranian aquatic bacteria: Prophage carriage, bioactive compound potential, CRISPR-Cas immunity, and integrated defensive-metabolic islands
Source: Biochem Biophys Rep. 2026 Jan 28;45:102452. doi: 10.1016/j.bbrep.2026.102452 (PMC12874462; doi:10.1016/j.bbrep.2026.102452)
Supplement: Multimedia component 4 [file mmc4.xlsx]

## Sheet: Bacteria-Defense
	Subtype (Type) of Defense
Bac Name	Hna (Hna)	Lamassu-Mrr (Lamassu-Fam)	RM_Type_IIG (RM)	ISG15-like (ISG15-like)	Gabija (Gabija)	RM_Type_IV (RM)	PD-T7-2 (PD-T7-2)	Gao_Qat (Gao_Qat)	SspBCDE (SspBCDE)	Septu (Septu)	Mokosh_Type_I_C (Mokosh)	DS-23 (DS-23)	SanaTA (SanaTA)	CBASS_II (CBASS)	DS-35 (DS-35)	Ceres (Ceres)	Esos (Esos)	RM_Type_III (RM)	RM_Type_I (RM)	DRT6 (DRT)	AbiD (AbiD)	RloC (RloC)	Retron_III (Retron)	PrrC (PrrC)	AbiE (AbiE)	dGTPase (dGTPase)	SoFic (SoFIC)	Belisama (Belisama)	RM_Type_II (RM)	CAS_Class1-Subtype-I-E (Cas)	Lanthiphage (Lanthiphage)	Wadjet_II (Wadjet)	RosmerTA (RosmerTA)	RM_Type_IIG_2 (RM)	CBASS_I (CBASS)	PD-Lambda-1 (PD-Lambda-1)	CAS_Class1-Subtype-I-B (Cas)	DarTG (DarTG)	Gao_Mza (Gao_Mza)	ShosTA (ShosTA)	Thoeris_I (Thoeris)	Gao_RL (Gao_RL)	Thoeris_III (Thoeris)	HEC-09 (HEC-09)	Hachiman (Hachiman)	gcu233 (gcu233)	UG17 (All_UG)	gcu142 (gcu142)	CAS_Class1-Subtype-III-B (Cas)
Aliicoccus persicus (GCA_020741755.1_ASM2074175v1_genomic)	0	0	0	0	0	1	0	0	0	0	0	0	0	0	0	1	1	0	0	0	0	0	0	0	0	0	0	0	0	0	0	0	0	0	0	0	0	0	0	0	0	0	0	0	0	0	0	0	0
Aliicoccus persicus (GCA_042650285.1_ASM4265028v1_genomic)	0	0	1	0	0	0	0	0	0	0	0	0	0	0	0	0	1	1	1	1	1	1	0	0	0	0	0	0	0	0	0	0	0	0	0	0	0	0	0	0	0	0	0	0	0	0	0	0	0
Aliicoccus persicus (GCA_900110815.1_IMG-taxon_2654588195_annotated_assembly_genomic)	0	0	1	0	0	0	0	0	0	0	0	0	0	0	0	0	1	1	1	1	1	1	0	0	0	0	0	0	0	0	0	0	0	0	0	0	0	0	0	0	0	0	0	0	0	0	0	0	0
Aliicoccus persicus (GCA_943912615.1_Pva5IMA98y_bin.7.MAG_genomic)	0	0	0	0	0	0	0	0	0	0	0	0	0	0	0	0	1	0	0	0	0	0	0	0	0	0	0	0	0	0	0	0	0	0	0	0	0	0	0	0	0	0	0	0	0	0	0	0	0
Aliidiomarina iranensis	0	0	0	0	0	0	0	0	0	0	0	0	1	0	0	0	0	0	1	0	0	0	1	2	1	1	0	0	0	0	0	0	0	0	0	0	0	0	0	0	0	0	0	0	0	0	0	0	0
Aliidiomarina sedimenti	0	0	0	0	0	1	0	0	0	0	0	0	0	0	0	0	0	0	1	0	0	0	0	0	0	1	1	1	0	0	0	0	0	0	0	0	0	0	0	0	0	0	0	0	0	0	0	0	0
Alteribacillus bidgolensis (GCA_002886255.1_ASM288625v1_genomic)	0	0	0	0	0	1	0	0	0	0	0	0	0	0	0	0	0	0	0	0	0	0	0	0	0	0	0	0	0	0	0	0	0	0	0	1	0	0	0	0	0	0	0	0	0	0	0	0	0
Alteribacillus bidgolensis (GCA_900099745.1_IMG-taxon_2654587895_annotated_assembly_genomic)	0	0	0	0	0	1	0	0	0	0	0	0	0	0	0	0	0	0	0	0	0	0	0	0	0	0	0	0	0	0	0	0	0	0	0	1	0	0	0	0	0	0	0	0	0	0	0	0	0
Alteribacillus iranensis	0	0	0	0	1	0	0	0	0	0	0	0	0	0	0	1	0	0	1	0	0	0	0	0	0	0	0	0	0	0	0	0	0	0	0	0	1	1	0	0	0	0	0	0	0	0	0	0	0
Alteribacillus persepolensis	0	0	0	0	1	0	0	0	0	0	0	0	0	0	0	1	0	0	0	0	0	0	0	0	0	0	0	0	1	0	0	0	0	0	0	0	0	0	0	0	0	0	0	0	0	0	0	0	0
Aquibacillus halophilus	0	0	0	0	0	0	0	0	0	0	0	0	0	0	0	2	0	0	0	0	0	0	0	0	0	0	0	0	1	0	0	0	0	0	0	1	0	0	2	1	1	1	0	0	0	0	0	0	0
Lentibacillus persicus	0	0	0	0	0	1	0	0	0	0	0	0	0	0	0	0	0	1	1	0	0	0	0	0	0	0	0	0	0	0	0	0	0	0	0	0	0	0	0	0	0	0	0	0	0	0	0	0	0
Limimonas halophila	0	0	2	0	0	0	0	0	0	0	0	0	0	0	0	0	0	0	0	0	0	0	0	0	0	0	0	0	1	0	0	0	0	0	0	0	0	0	0	0	0	0	0	0	1	0	0	0	0
Marinobacter iranensis	0	0	0	0	0	0	0	0	0	0	0	0	1	0	0	0	0	0	0	0	0	0	0	0	0	0	0	0	0	0	0	0	0	0	0	1	0	0	0	0	0	0	0	0	0	0	0	0	0
Marinobacter persicus (GCA_002934305.1_ASM293430v1_genomic)	0	0	0	0	0	0	0	0	0	1	0	0	0	0	0	1	0	0	3	0	1	0	0	0	1	0	0	0	1	0	0	0	0	0	0	0	0	0	0	0	0	0	0	0	0	0	0	0	0
Marinobacter persicus (GCA_002934325.1_ASM293432v1_genomic)	0	0	0	0	0	0	0	0	0	1	0	0	0	0	0	1	0	0	3	0	1	0	0	0	1	0	0	0	1	0	0	0	0	0	0	0	0	0	0	0	0	0	0	0	0	0	0	0	0
Marinobacter persicus (GCA_002934485.1_ASM293448v1_genomic)	0	0	0	0	0	0	0	0	0	1	0	0	0	0	0	1	0	0	3	0	1	0	0	0	1	0	0	0	1	0	0	0	0	0	0	0	0	0	0	0	0	0	0	0	0	0	0	0	0
Marinobacter persicus (GCA_014652295.1_ASM1465229v1_genomic)	0	0	1	0	0	0	0	1	0	1	0	0	0	0	0	1	0	1	4	0	1	0	0	0	0	0	0	0	0	1	0	0	0	0	0	0	0	1	0	0	0	0	0	0	0	0	0	0	0
Marinobacter persicus (GCA_042434535.1_ASM4243453v1_genomic)	0	0	1	0	0	0	0	1	0	1	0	0	0	0	0	1	0	1	4	0	1	0	0	0	0	0	0	0	0	1	0	0	0	0	0	0	0	1	0	0	0	0	0	0	0	0	0	0	0
Marinobacter persicus (GCA_900114155.1_IMG-taxon_2651870104_annotated_assembly_genomic)	0	0	1	0	0	0	0	1	0	1	0	0	0	0	0	1	0	1	4	0	1	0	0	0	0	0	0	0	0	1	0	0	0	0	0	0	0	1	0	0	0	0	0	0	0	0	0	0	0
Mesobacillus persicus	0	0	1	0	0	3	0	0	0	0	0	0	0	0	0	1	0	0	0	0	0	0	0	0	0	0	0	0	1	0	0	1	0	0	0	0	0	0	0	0	0	0	0	0	0	0	0	0	0
Oceanimonas sp. GK1	0	0	0	0	0	0	0	0	0	0	0	0	0	0	0	0	0	0	1	0	0	0	0	0	0	0	0	1	0	0	0	0	0	0	0	0	0	0	0	0	0	0	0	0	0	0	0	0	0
Oceanobacillus limi	0	0	1	0	1	1	0	0	0	0	0	0	0	0	0	1	0	0	1	0	0	1	0	0	0	0	0	0	1	0	0	0	0	0	0	0	0	0	0	0	0	0	0	0	0	1	0	0	0
Oceanobacillus longus	0	0	0	0	0	2	0	0	0	0	0	0	0	0	0	1	0	0	1	0	0	0	0	0	0	0	0	0	0	0	0	0	0	0	1	0	0	0	0	0	0	0	0	0	0	1	0	0	0
Ornithinibacillus halophilus	0	0	0	0	0	1	0	0	0	0	0	0	0	0	0	0	0	0	1	0	0	0	0	0	0	0	0	0	0	0	0	1	0	0	0	0	0	0	0	0	0	0	0	0	0	0	0	0	0
Piscibacillus halophilus (GCA_029265945.1_ASM2926594v1_genomic)	0	0	0	0	0	0	0	0	0	0	0	0	0	0	0	0	0	0	1	0	0	0	0	0	0	0	0	0	0	0	0	0	0	0	0	0	0	0	0	0	0	0	0	0	0	1	0	0	0
Piscibacillus halophilus (GCA_900110685.1_IMG-taxon_2654587883_annotated_assembly_genomic)	0	0	0	0	0	0	0	0	0	0	0	0	0	0	0	0	0	0	0	0	0	0	0	0	0	0	0	0	0	0	0	0	0	0	0	0	0	0	0	0	0	0	0	0	0	1	0	0	0
Piscibacillus halophilus (GCA_903166595.1_Q1613_genomic)	0	0	0	0	0	0	0	0	0	0	0	0	0	0	0	0	0	0	1	0	0	0	0	0	0	0	0	0	0	0	0	0	0	0	0	0	0	0	0	0	0	0	0	0	0	1	0	0	0
Salininema proteolyticum (GCA_042651625.1_ASM4265162v1_genomic)	0	0	0	0	0	0	0	0	0	0	0	0	0	0	0	0	0	0	0	0	0	0	0	0	0	0	0	0	0	0	0	0	0	1	0	0	0	0	0	0	0	0	0	0	0	0	0	0	0
Salininema proteolyticum (GCA_042685645.1_ASM4268564v1_genomic)	0	0	0	0	0	0	0	0	0	0	0	0	0	0	0	0	0	0	0	0	0	0	0	0	0	0	0	0	0	0	0	0	0	1	0	0	0	0	0	0	0	0	0	0	0	0	0	0	0
Salinispirillum marinum (GCA_042650105.1_ASM4265010v1_genomic)	0	0	1	0	0	0	1	0	0	0	0	0	0	0	0	1	0	0	1	0	0	0	0	0	0	0	0	0	0	0	0	0	0	0	0	0	0	0	0	0	0	0	0	0	0	0	0	0	0
Salinispirillum marinum (GCA_042651565.1_ASM4265156v1_genomic)	0	0	1	0	0	0	1	0	0	0	0	0	0	0	0	1	0	0	1	0	0	0	0	0	0	0	0	0	0	0	0	0	0	0	0	0	0	0	0	0	0	0	0	0	0	0	0	0	0
Salinithrix halophila	0	0	0	0	0	1	0	0	0	0	0	0	0	0	0	1	0	0	1	0	0	0	0	0	0	1	0	0	0	0	0	0	0	0	0	0	0	0	0	0	0	0	0	0	0	1	0	0	0
Salinivibrio proteolyticus (GCA_001996165.1_ASM199616v1_genomic)	0	1	0	0	1	0	0	0	0	0	0	0	0	0	0	0	0	0	1	0	0	0	0	0	1	1	0	1	2	0	0	0	0	0	0	0	0	0	0	0	0	0	0	0	0	0	0	0	2
Salinivibrio proteolyticus (GCA_001996225.1_ASM199622v1_genomic)	0	0	0	0	0	0	1	0	0	0	0	0	0	0	0	0	0	0	1	0	1	0	0	0	0	1	0	1	1	0	0	0	0	0	0	0	0	0	0	0	0	0	0	0	0	0	0	0	0
Salinivibrio proteolyticus (GCA_027286365.1_ASM2728636v1_genomic)	0	0	0	0	0	0	0	0	0	0	0	0	0	1	0	0	0	0	2	0	1	0	0	1	1	2	0	1	0	1	0	0	0	0	0	1	0	0	0	0	0	0	0	0	1	0	0	0	0
Thalassobacillus cyri	0	0	0	0	0	1	0	0	0	0	0	0	0	0	0	1	0	0	1	0	0	0	0	0	0	0	0	0	0	0	0	0	0	0	0	0	0	0	0	0	0	0	0	0	0	1	0	0	0
[truncated: 57 more columns]

## Sheet: Bacteria-Anti defense
Bac Name	ardc (Anti_RM)	mom (Anti_RM)	apyc1 (Anti_Pycsar )	Adnd_p0020_p0021 (Anti_Dnd)	ntase (Anti_CBASS)
Aliicoccus persicus (GCA_020741755.1_ASM2074175v1_genomic)	0	1	0	0	0
Aliicoccus persicus (GCA_042650285.1_ASM4265028v1_genomic)	0	0	0	0	0
Aliicoccus persicus (GCA_900110815.1_IMG-taxon_2654588195_annotated_assembly_genomic)	0	0	0	0	0
Aliicoccus persicus (GCA_943912615.1_Pva5IMA98y_bin.7.MAG_genomic)	0	0	0	0	0
Aliidiomarina iranensis	0	0	0	0	0
Aliidiomarina sedimenti	0	0	0	0	0
Alteribacillus bidgolensis (GCA_002886255.1_ASM288625v1_genomic)	1	0	0	0	0
Alteribacillus bidgolensis (GCA_900099745.1_IMG-taxon_2654587895_annotated_assembly_genomic)	1	0	0	0	0
Alteribacillus iranensis	0	0	0	0	0
Alteribacillus persepolensis	0	0	0	0	0
Aquibacillus halophilus	0	0	0	0	0
Lentibacillus persicus	0	0	0	0	0
Limimonas halophila	0	0	1	0	0
Marinobacter iranensis	0	0	0	1	0
Marinobacter persicus (GCA_002934305.1_ASM293430v1_genomic)	0	0	0	0	0
Marinobacter persicus (GCA_002934325.1_ASM293432v1_genomic)	0	0	0	0	0
Marinobacter persicus (GCA_002934485.1_ASM293448v1_genomic)	0	0	0	0	0
Marinobacter persicus (GCA_014652295.1_ASM1465229v1_genomic)	0	0	0	0	0
Marinobacter persicus (GCA_042434535.1_ASM4243453v1_genomic)	0	0	0	0	0
Marinobacter persicus (GCA_900114155.1_IMG-taxon_2651870104_annotated_assembly_genomic)	0	0	0	0	0
Mesobacillus persicus	0	0	0	0	0
Oceanimonas sp. GK1	0	0	0	0	0
Oceanobacillus limi	0	0	0	0	0
Oceanobacillus longus	0	0	0	0	0
Ornithinibacillus halophilus	0	0	0	0	0
Piscibacillus halophilus (GCA_029265945.1_ASM2926594v1_genomic)	0	0	0	0	0
Piscibacillus halophilus (GCA_900110685.1_IMG-taxon_2654587883_annotated_assembly_genomic)	0	0	0	0	0
Piscibacillus halophilus (GCA_903166595.1_Q1613_genomic)	0	0	0	0	0
Salininema proteolyticum (GCA_042651625.1_ASM4265162v1_genomic)	0	0	0	0	0
Salininema proteolyticum (GCA_042685645.1_ASM4268564v1_genomic)	0	0	0	0	0
Salinispirillum marinum (GCA_042650105.1_ASM4265010v1_genomic)	0	0	0	0	0
Salinispirillum marinum (GCA_042651565.1_ASM4265156v1_genomic)	0	0	0	0	0
Salinithrix halophila	0	0	0	0	0
Salinivibrio proteolyticus (GCA_001996165.1_ASM199616v1_genomic)	0	0	0	0	0
Salinivibrio proteolyticus (GCA_001996225.1_ASM199622v1_genomic)	0	0	0	0	0
Salinivibrio proteolyticus (GCA_027286365.1_ASM2728636v1_genomic)	0	0	0	0	0
Thalassobacillus cyri	0	0	0	0	0

## Sheet: Prophage defense and anti-defen
Phage name	RM_Type_II (Type_II_Mtases + Type_II_REases)	Sirona (type: Sirona)	Butters_gp30_gp31 (type: Butters_gp30_gp31)	PARIS_II_merge	RM_Type_IV	dGTPase (type dGTPase)	ardc (Anti_RM)
Ph_Alpe	0	0	0	0	0	0	0
Ph_Ocea	0	1	2	0	0	0	0
Ph_Salpro1	0	0	0	0	0	0	0
Ph_Salpro2	0	0	0	0	0	0	0
Ph_Salpro3	0	0	0	0	0	0	0
Ph_Salpro4	0	0	0	0	0	0	0
Ph_Sapr1	0	0	0	0	0	0	0
Ph_Sapr2	0	0	0	0	0	1	0
