# Supplementary material for: In silico exploration of the genomic repertoire of Iranian aquatic bacteria: Prophage carriage, bioactive compound potential, CRISPR-Cas immunity, and integrated defensive-metabolic islands
Source: Biochem Biophys Rep. 2026 Jan 28;45:102452. doi: 10.1016/j.bbrep.2026.102452 (PMC12874462; doi:10.1016/j.bbrep.2026.102452)
Supplement: Multimedia component 5 [file mmc5.xlsx]

## Sheet: Aliicoccus persicus M10081
Contig	Clsuter	Start	End
CRISPR-metabolite
FOIT01000006.1	lanthipeptide-class-iv	1	21999
FOIT01000006.1	CRISPR	71118	71229

## Sheet: A. bidgolensis DSM 25260 
Contig	Clsuter	Start	End
CRISPR-metabolite
KZ614149.1	betalactone	160436	184619
KZ614149.1	CRISPR	194989	195119

## Sheet: Halomonas lysinitropha
Contig	Clsuter	Start	End
Defense-metabolite
CABVOU010000019.1	RM_Type_III__Type_III_MTases_FAM_0	7001	10321
CABVOU010000019.1	Sactipeptides	12149	32149
Defense-metabolite
CABVOU010000039.1	RM__Type_I_MTases_FAM_1	115744	116715
CABVOU010000039.1	RM__Type_I_REases_FAM_2.einsi_trimmed	118424	120829
CABVOU010000039.1	azole-containing-RiPP,betalactone	148365	205293

## Sheet: Limimonas halophila
Contig	Clsuter	Start	End	Strand
Defense-metabolite
FNCE01000007.1	hserlactone	120128	140853
	ctg3_124	133173	136406	-
FNCE01000007.1	Mokosh_TypeII__MkoC	133173	136406	-
Defense-metabolite
FNCE01000004.1	terpene	173712	194635
	ctg4_181	188658	191522	-
FNCE01000004.1	RM_Type_IIG__Type_IIG_FAM_1.einsi_trimmed	188658	191522	-
Defense-metabolite
FNCE01000006.1	hserlactone	127623	149620
	ctg14_137	143878	145683	-
FNCE01000006.1	Old_exonuclease__Old_exonuclease	143878	145683	-
Defense-metabolite
FNCE01000004.1	terpene	97683	122266
FNCE01000004.1	PD-Lambda-5__PD-Lambda-5_A	133990	135498	+
FNCE01000004.1	PD-Lambda-5__PD-Lambda-5_B	135495	136385	+

## Sheet: Marinobacter azerbaijanicus
Contig	Clsuter	Start	End
JASSVS010000010.1	NI-siderophore	59889	90246
JASSVS010000001.1	betalactone	349173	373371
JASSVS010000037.1	ectoine	1	6234
JASSVS010000003.1	redox-cofactor	558459	580640
JASSVS010000004.1	ranthipeptide	110668	132063
JASSVS010000005.1	betalactone	75680	107246
JASSVS010000009.1	ectoine	2908	13303
JASSVS010000010.1	RM_Type_II__Type_II_MTases_FAM_0	122483	123514	+
JASSVS010000010.1	RM_Type_II__Type_II_REase27	125371	126597	-
JASSVS010000010.1	RM_Type_II__Type_II_MTases_FAM_2	130748	132103	-
JASSVS010000011.1	RM__Type_I_S_52	3908	5254	-
JASSVS010000011.1	RM__Type_I_MTases_FAM_2	5254	6882	-
JASSVS010000011.1	RM__Type_I_REases_FAM_2.einsi_trimmed	6936	10463	-
JASSVS010000014.1	Ceres__CrsA1	48678	49064	-
JASSVS010000014.1	RM_Type_IV__FAM_1	146178	148403	+
JASSVS010000015.1	Kiwa__KwaA	105932	106270	+
JASSVS010000015.1	Kiwa__KwaB	106270	106905	+
JASSVS010000016.1	BREX__brxA_DUF1819	14338	15123	+
JASSVS010000016.1	BREX__brxB_DUF1788	15104	15676	+
JASSVS010000016.1	BREX__brxC	15692	19363	+
JASSVS010000016.1	BREX__pglX3	19367	23221	+
JASSVS010000016.1	HEC-05__HEC-05	32945	35335	+
JASSVS010000017.1	AbiD__AbiD	3292	4302	-
JASSVS010000017.1	RM__Type_I_S_04	4302	6071	-
JASSVS010000017.1	RM__Type_I_MTases_FAM_1	6068	7678	-
JASSVS010000017.1	RM__Type_I_REases_FAM_2.einsi_trimmed	7653	10067	-
JASSVS010000017.1	AbiEii__AbiEi_3	10403	11179	+
JASSVS010000017.1	AbiEii__AbiEii	11176	11640	+
JASSVS010000017.1	CBASS__2TM_5	40949	41419	+
JASSVS010000017.1	Pycsar__AG_cyclase	41433	42125	+
JASSVS010000019.1	RM_Type_IIG__Type_IIG_FAM_1.einsi_trimmed	17706	20447	-
Defense-metabolite
JASSVS010000010.1	NI-siderophore	59889	90246
JASSVS010000010.1	RM_Type_II__Type_II_MTases_FAM_0	122483	123514
JASSVS010000010.1	RM_Type_II__Type_II_REase27	125371	126597
JASSVS010000010.1	RM_Type_II__Type_II_MTases_FAM_2	130748	132103

## Sheet: M. persicus 23561platanus
Contig	Clsuter	Start	End
Defense-metabolite
JBHLTH010000030.1	RM__Type_I_REases_FAM_2.einsi_trimmed	36561	38972
JBHLTH010000030.1	RM__Type_I_MTases_FAM_1	39083	40579
JBHLTH010000030.1	RM__Type_I_S_04	41418	42395
JBHLTH010000030.1	AbiD__AbiD	42417	43043
JBHLTH010000030.1	ectoine	59695	64858

## Sheet: Oceanobacillus limi 
Contig	Clsuter	Start	End	Strand
CRISPR-metabolite
FOHE01000009.1	lanthipeptide-class-ii	18588	41641
FOHE01000009.1	CRISPR	84906	84980
Defense-metabolite
FOHE01000012.1	lanthipeptide-class-iii	44212	66821
FOHE01000012.1	Ceres__CrsA1	79028	79414
FOHE01000012.1	RM_Type_IIG__Type_IIG_FAM_2.einsi_trimmed	96823	99954
FOHE01000012.1	RloC__RloC	102206	104437
Cas-metabolite
FOHE01000015.1	Cas Cluster	8938	9861
FOHE01000015.1	T3PKS	48552	78602
Defense-metabolite
FOHE01000015.1	T3PKS	48552	78602
	ctg31_73	69960	70733	+
FOHE01000015.1	gcu233__gcu233	69960	70733	+

## Sheet: Oceanimonas sp. GK1 
Contig	Clsuter	Start	End
Defense-metabolite
CP003171.1	NI-siderophore	746012	777519
CP003171.1	Belisama	804690	805508

## Sheet: S. marinum IBRC-M 10765
Contig	Clsuter	Start	End
Defense-metabolite
JBHSAL010000001.1	RM__Type_I_REases_FAM_2.einsi_trimmed	1252153	1254477
JBHSAL010000001.1	RM__Type_I_MTases_FAM_1	1256254	1257732
JBHSAL010000001.1	RM__Type_I_S_52	1257735	1258964
JBHSAL010000001.1	PD-T7-2__PD-T7-2_A	1258974	1260116
JBHSAL010000001.1	PD-T7-2__PD-T7-2_B	1260118	1261860
JBHSAL010000001.1	Microcin	1282913	1303402

## Sheet: S. marinum CECT 8342
Contig	Clsuter	Start	End
Defense-metabolite
JBHSDF010000003.1	RM__Type_I_REases_FAM_2.einsi_trimmed	1252237	1254555
JBHSDF010000003.1	RM__Type_I_MTases_FAM_1	1256338	1257816
JBHSDF010000003.1	RM__Type_I_S_52	1257819	1259048
JBHSDF010000003.1	PD-T7-2__PD-T7-2_A	1259058	1260200
JBHSDF010000003.1	PD-T7-2__PD-T7-2_B	1260202	1261944
JBHSDF010000003.1	Microcin	1282997	1303486

[truncated: 5 more sheets: Salinithrix halophila, S. proteolyticus TGB10, S. proteolyticus DSM19052, S. proteolyticus DSM8285, S. proteolyticum IBRC-M 10908K]
